# Supplementary material for: Retrograde Ret signaling controls sensory pioneer axon outgrowth
Source: eLife. 2019 Sep 2;8:e46092. doi: 10.7554/eLife.46092 (PMC6718271; doi:10.7554/eLife.46092)
Supplement: Figure 1—source data 1. — These data can be opened with Microsoft Excel or with open-source alternatives such as OpenOffice. [file elife-46092-fig1-data1.xlsx]

## Sheet: Ret9
Injection of RET9-mCherrry mRNA (50pg) into ret mutant incross embryos
"mut" indicates homozygous ret mutant, "sib" indicates other siblings from the same mating pair
Embryo	Treatment	Truncation segment	Genotype
1	uninj.	27	sib
2	uninj.	33	sib
3	uninj.	28	sib
4	uninj.	16	sib
5	uninj.	24	sib
6	uninj.	33	sib
7	uninj.	27	sib
8	uninj.	16	sib
9	uninj.	33	sib
10	uninj.	29	sib
11	uninj.	33	sib
12	uninj.	33	sib
13	uninj.	33	sib
14	uninj.	33	sib
15	uninj.	33	sib
16	uninj.	33	sib
17	uninj.	27	sib
18	uninj.	33	sib
19	uninj.	33	sib
20	uninj.	29	sib
21	uninj.	33	sib
22	uninj.	22	sib
23	uninj.	26	sib
24	uninj.	33	sib
25	uninj.	33	sib
26	uninj.	33	sib
27	uninj.	33	sib
28	uninj.	33	sib
29	uninj.	33	sib
30	uninj.	31	sib
31	uninj.	33	sib
32	uninj.	22	sib
33	uninj.	11	sib
34	uninj.	33	sib
35	uninj.	33	sib
36	uninj.	33	sib
37	uninj.	33	sib
38	uninj.	33	sib
39	uninj.	33	sib
40	uninj.	33	sib
41	uninj.	33	sib
42	uninj.	33	sib
43	uninj.	33	sib
44	uninj.	33	sib
45	uninj.	33	sib
46	uninj.	33	sib
47	uninj.	33	sib
48	uninj.	33	sib
49	uninj.	20	sib
50	uninj.	33	sib
51	ret9 mRNA	8	sib
52	ret9 mRNA	27	sib
53	ret9 mRNA	33	sib
54	ret9 mRNA	33	sib
55	ret9 mRNA	27	sib
56	ret9 mRNA	12	sib
57	ret9 mRNA	33	sib
58	ret9 mRNA	33	sib
59	ret9 mRNA	33	sib
60	ret9 mRNA	30	sib
61	ret9 mRNA	33	sib
62	ret9 mRNA	33	sib
63	ret9 mRNA	33	sib
64	ret9 mRNA	33	sib
65	ret9 mRNA	33	sib
66	ret9 mRNA	33	sib
67	ret9 mRNA	33	sib
68	ret9 mRNA	22	sib
69	ret9 mRNA	33	sib
70	ret9 mRNA	33	sib
71	ret9 mRNA	33	sib
72	ret9 mRNA	33	sib
73	ret9 mRNA	33	sib
74	ret9 mRNA	24	sib
75	ret9 mRNA	33	sib
76	ret9 mRNA	10	sib
77	ret9 mRNA	33	sib
78	ret9 mRNA	33	sib
79	ret9 mRNA	33	sib
80	ret9 mRNA	28	sib
81	ret9 mRNA	31	sib
82	ret9 mRNA	33	sib
83	ret9 mRNA	33	sib
84	ret9 mRNA	33	sib
85	ret9 mRNA	29	sib
86	ret9 mRNA	29	sib
87	ret9 mRNA	33	sib
88	ret9 mRNA	33	sib
89	ret9 mRNA	31	sib
90	ret9 mRNA	16	sib
91	ret9 mRNA	33	sib
92	ret9 mRNA	33	sib
93	ret9 mRNA	33	sib
94	ret9 mRNA	33	sib
95	ret9 mRNA	33	sib
96	ret9 mRNA	33	sib
97	ret9 mRNA	33	sib
98	ret9 mRNA	13	sib
99	ret9 mRNA	7	sib
100	ret9 mRNA	33	sib
101	ret9 mRNA	33	sib
102	ret9 mRNA	17	sib
103	ret9 mRNA	33	sib
104	ret9 mRNA	17	sib
105	ret9 mRNA	20	sib
106	ret9 mRNA	33	sib
107	ret9 mRNA	29	sib
108	ret9 mRNA	30	sib
109	ret9 mRNA	33	sib
110	ret9 mRNA	21	sib
111	ret9 mRNA	33	sib
112	ret9 mRNA	31	sib
113	ret9 mRNA	33	sib
114	ret9 mRNA	33	sib
115	ret9 mRNA	33	sib
116	ret9 mRNA	12	sib
117	ret9 mRNA	16	sib
118	ret9 mRNA	24	sib
119	ret9 mRNA	24	sib
120	ret9 mRNA	31	sib
121	ret9 mRNA	33	sib
122	ret9 mRNA	21	sib
123	ret9 mRNA	33	sib
124	ret9 mRNA	33	sib
125	ret9 mRNA	33	sib
126	ret9 mRNA	33	sib
127	ret9 mRNA	33	sib
128	ret9 mRNA	19	sib
129	ret9 mRNA	14	sib
130	ret9 mRNA	33	sib
131	ret9 mRNA	33	sib
132	ret9 mRNA	33	sib
133	ret9 mRNA	33	sib
134	ret9 mRNA	12	sib
135	ret9 mRNA	16	sib
136	ret9 mRNA	24	sib
137	ret9 mRNA	24	sib
138	ret9 mRNA	31	sib
139	ret9 mRNA	33	sib
140	ret9 mRNA	21	sib
141	ret9 mRNA	33	sib
142	ret9 mRNA	33	sib
143	ret9 mRNA	33	sib
144	ret9 mRNA	33	sib
145	ret9 mRNA	33	sib
146	ret9 mRNA	19	sib
147	ret9 mRNA	14	sib
148	ret9 mRNA	33	sib
149	uninj.	17	mut
150	uninj.	10	mut
151	uninj.	11	mut
152	uninj.	8	mut
153	uninj.	19	mut
154	uninj.	16	mut
155	uninj.	17	mut
156	uninj.	19	mut
157	uninj.	28	mut
158	uninj.	14	mut
159	uninj.	21	mut
160	uninj.	26	mut
161	uninj.	26	mut
162	uninj.	12	mut
163	uninj.	7	mut
164	uninj.	21	mut
165	uninj.	10	mut
166	ret9 mRNA	19	mut
167	ret9 mRNA	15	mut
168	ret9 mRNA	21	mut
169	ret9 mRNA	8	mut
170	ret9 mRNA	9	mut
171	ret9 mRNA	9	mut
172	ret9 mRNA	26	mut
173	ret9 mRNA	24	mut
174	ret9 mRNA	19	mut
175	ret9 mRNA	24	mut
176	ret9 mRNA	10	mut
177	ret9 mRNA	31	mut
178	ret9 mRNA	16	mut
179	ret9 mRNA	7	mut
180	ret9 mRNA	17	mut
181	ret9 mRNA	17	mut
182	ret9 mRNA	20	mut
183	ret9 mRNA	16	mut
184	ret9 mRNA	24	mut
185	ret9 mRNA	14	mut

## Sheet: Ret51
Injection of RET51-mCherrry mRNA (50pg) into ret mutant incross embryos
"mut" indicates homozygous ret mutant, "sib" indicates other siblings from the same mating pair
Embryo	Treatment	Truncation segment	Genotype
1	Uninj.	33	sib
2	Uninj.	33	sib
3	Uninj.	33	sib
4	Uninj.	33	sib
5	Uninj.	33	sib
6	Uninj.	33	sib
7	Uninj.	33	sib
8	Uninj.	33	sib
9	Uninj.	33	sib
10	Uninj.	33	sib
11	Uninj.	33	sib
12	Uninj.	33	sib
13	Uninj.	33	sib
14	Uninj.	33	sib
15	Uninj.	33	sib
16	Uninj.	33	sib
17	Uninj.	33	sib
18	Uninj.	33	sib
19	Uninj.	33	sib
20	Uninj.	33	sib
21	Uninj.	33	sib
22	Uninj.	33	sib
23	Uninj.	12	sib
24	Uninj.	33	sib
25	Uninj.	33	sib
26	Uninj.	33	sib
27	Uninj.	33	sib
28	Uninj.	33	sib
29	Uninj.	33	sib
30	Uninj.	33	sib
31	Uninj.	33	sib
32	Uninj.	33	sib
33	Uninj.	33	sib
34	Uninj.	33	sib
35	Uninj.	33	sib
36	Uninj.	33	sib
37	Uninj.	33	sib
38	Uninj.	33	sib
39	Uninj.	33	sib
40	Uninj.	33	sib
41	Uninj.	25	sib
42	Uninj.	23	sib
43	Uninj.	29	sib
44	Uninj.	33	sib
45	Uninj.	33	sib
46	Uninj.	28	sib
47	Uninj.	25	sib
48	Uninj.	30	sib
49	Uninj.	33	sib
50	Uninj.	33	sib
51	Uninj.	33	sib
52	Uninj.	33	sib
53	Uninj.	33	sib
54	Uninj.	33	sib
55	Uninj.	33	sib
56	Uninj.	33	sib
57	Uninj.	33	sib
58	Uninj.	33	sib
59	Uninj.	33	sib
60	Uninj.	33	sib
61	Uninj.	33	sib
62	Uninj.	33	sib
63	Uninj.	33	sib
64	Uninj.	33	sib
65	Uninj.	33	sib
66	Uninj.	33	sib
67	Uninj.	33	sib
68	Uninj.	33	sib
69	Uninj.	33	sib
70	Uninj.	33	sib
71	Uninj.	33	sib
72	Uninj.	33	sib
73	Uninj.	33	sib
74	Uninj.	33	sib
75	Uninj.	33	sib
76	Uninj.	33	sib
77	Uninj.	33	sib
78	Uninj.	33	sib
79	Uninj.	33	sib
80	ret51 mRNA	33	sib
81	ret51 mRNA	33	sib
82	ret51 mRNA	6	sib
83	ret51 mRNA	33	sib
84	ret51 mRNA	16	sib
85	ret51 mRNA	33	sib
86	ret51 mRNA	33	sib
87	ret51 mRNA	33	sib
88	ret51 mRNA	33	sib
89	ret51 mRNA	33	sib
90	ret51 mRNA	25	sib
91	ret51 mRNA	12	sib
92	ret51 mRNA	33	sib
93	ret51 mRNA	33	sib
94	ret51 mRNA	33	sib
95	ret51 mRNA	33	sib
96	ret51 mRNA	33	sib
97	ret51 mRNA	33	sib
98	ret51 mRNA	33	sib
99	ret51 mRNA	33	sib
100	ret51 mRNA	33	sib
101	ret51 mRNA	33	sib
102	ret51 mRNA	33	sib
103	ret51 mRNA	27	sib
104	ret51 mRNA	33	sib
105	ret51 mRNA	33	sib
106	ret51 mRNA	33	sib
107	ret51 mRNA	33	sib
108	ret51 mRNA	33	sib
109	ret51 mRNA	31	sib
110	ret51 mRNA	33	sib
111	ret51 mRNA	33	sib
112	ret51 mRNA	14	sib
113	ret51 mRNA	33	sib
114	ret51 mRNA	33	sib
115	ret51 mRNA	33	sib
116	ret51 mRNA	33	sib
117	ret51 mRNA	33	sib
118	ret51 mRNA	33	sib
119	ret51 mRNA	33	sib
120	ret51 mRNA	33	sib
121	ret51 mRNA	33	sib
122	ret51 mRNA	33	sib
123	ret51 mRNA	33	sib
124	ret51 mRNA	30	sib
125	ret51 mRNA	33	sib
126	ret51 mRNA	14	sib
127	ret51 mRNA	33	sib
128	ret51 mRNA	33	sib
129	ret51 mRNA	33	sib
130	ret51 mRNA	33	sib
131	ret51 mRNA	33	sib
132	ret51 mRNA	33	sib
133	ret51 mRNA	33	sib
134	ret51 mRNA	33	sib
135	ret51 mRNA	33	sib
136	ret51 mRNA	33	sib
137	ret51 mRNA	33	sib
138	ret51 mRNA	33	sib
139	ret51 mRNA	33	sib
140	ret51 mRNA	33	sib
141	ret51 mRNA	33	sib
142	ret51 mRNA	33	sib
143	ret51 mRNA	33	sib
144	ret51 mRNA	33	sib
145	ret51 mRNA	33	sib
146	ret51 mRNA	33	sib
147	ret51 mRNA	33	sib
148	ret51 mRNA	33	sib
149	ret51 mRNA	33	sib
150	ret51 mRNA	33	sib
151	ret51 mRNA	30	sib
152	ret51 mRNA	32	sib
153	ret51 mRNA	33	sib
154	ret51 mRNA	33	sib
155	ret51 mRNA	33	sib
156	ret51 mRNA	33	sib
157	ret51 mRNA	33	sib
158	ret51 mRNA	24	sib
159	ret51 mRNA	33	sib
160	ret51 mRNA	14	sib
161	ret51 mRNA	33	sib
162	ret51 mRNA	27	sib
163	ret51 mRNA	33	sib
164	ret51 mRNA	33	sib
165	ret51 mRNA	23	sib
166	ret51 mRNA	33	sib
167	ret51 mRNA	33	sib
168	ret51 mRNA	33	sib
169	ret51 mRNA	31	sib
170	ret51 mRNA	33	sib
171	ret51 mRNA	29	sib
172	ret51 mRNA	33	sib
173	ret51 mRNA	33	sib
174	ret51 mRNA	33	sib
175	ret51 mRNA	33	sib
176	ret51 mRNA	31	sib
177	ret51 mRNA	31	sib
178	ret51 mRNA	33	sib
179	ret51 mRNA	33	sib
180	ret51 mRNA	33	sib
181	ret51 mRNA	33	sib
182	ret51 mRNA	31	sib
183	ret51 mRNA	33	sib
184	ret51 mRNA	33	sib
185	ret51 mRNA	33	sib
186	ret51 mRNA	33	sib
187	ret51 mRNA	33	sib
188	ret51 mRNA	33	sib
189	ret51 mRNA	33	sib
190	ret51 mRNA	33	sib
191	ret51 mRNA	33	sib
192	ret51 mRNA	28	sib
193	ret51 mRNA	28	sib
194	ret51 mRNA	33	sib
195	ret51 mRNA	33	sib
196	ret51 mRNA	33	sib
197	ret51 mRNA	28	sib
198	ret51 mRNA	33	sib
199	ret51 mRNA	33	sib
200	ret51 mRNA	28	sib
201	ret51 mRNA	33	sib
202	ret51 mRNA	33	sib
203	ret51 mRNA	33	sib
204	ret51 mRNA	33	sib
205	ret51 mRNA	33	sib
206	ret51 mRNA	33	sib
207	ret51 mRNA	33	sib
208	ret51 mRNA	33	sib
209	ret51 mRNA	31	sib
210	ret51 mRNA	33	sib
211	ret51 mRNA	33	sib
212	ret51 mRNA	33	sib
213	ret51 mRNA	33	sib
214	ret51 mRNA	33	sib
215	ret51 mRNA	33	sib
216	ret51 mRNA	33	sib
217	ret51 mRNA	33	sib
218	ret51 mRNA	33	sib
219	ret51 mRNA	33	sib
220	ret51 mRNA	28	sib
221	ret51 mRNA	33	sib
222	ret51 mRNA	33	sib
223	ret51 mRNA	33	sib
224	ret51 mRNA	33	sib
225	ret51 mRNA	33	sib
226	ret51 mRNA	33	sib
227	ret51 mRNA	33	sib
228	ret51 mRNA	33	sib
229	ret51 mRNA	33	sib
230	ret51 mRNA	33	sib
231	ret51 mRNA	33	sib
232	ret51 mRNA	33	sib
233	ret51 mRNA	33	sib
234	ret51 mRNA	33	sib
235	ret51 mRNA	33	sib
236	ret51 mRNA	33	sib
237	ret51 mRNA	33	sib
238	ret51 mRNA	29	sib
239	ret51 mRNA	33	sib
240	ret51 mRNA	33	sib
241	ret51 mRNA	33	sib
242	ret51 mRNA	33	sib
243	ret51 mRNA	33	sib
244	ret51 mRNA	25	sib
245	ret51 mRNA	33	sib
246	ret51 mRNA	33	sib
247	ret51 mRNA	33	sib
248	ret51 mRNA	33	sib
249	ret51 mRNA	30	sib
250	ret51 mRNA	33	sib
251	ret51 mRNA	33	sib
252	ret51 mRNA	33	sib
253	ret51 mRNA	33	sib
254	ret51 mRNA	33	sib
255	ret51 mRNA	33	sib
256	ret51 mRNA	33	sib
257	ret51 mRNA	33	sib
258	ret51 mRNA	23	sib
259	Uninj.	7	mut
260	Uninj.	14	mut
261	Uninj.	15	mut
262	Uninj.	4	mut
263	Uninj.	9	mut
264	Uninj.	16	mut
265	Uninj.	12	mut
266	Uninj.	13	mut
267	Uninj.	10	mut
268	Uninj.	6	mut
269	Uninj.	17	mut
270	Uninj.	10	mut
271	Uninj.	10	mut
272	Uninj.	25	mut
273	Uninj.	9	mut
274	Uninj.	22	mut
275	Uninj.	13	mut
276	Uninj.	28	mut
277	Uninj.	25	mut
278	Uninj.	13	mut
279	Uninj.	12	mut
280	Uninj.	11	mut
281	Uninj.	16	mut
282	Uninj.	8	mut
283	Uninj.	13	mut
284	Uninj.	7	mut
285	Uninj.	12	mut
286	Uninj.	7	mut
287	Uninj.	17	mut
288	Uninj.	16	mut
289	Uninj.	7	mut
290	Uninj.	6	mut
291	Uninj.	20	mut
292	Uninj.	6	mut
293	Uninj.	9	mut
294	Uninj.	17	mut
295	Uninj.	20	mut
296	Uninj.	26	mut
297	Uninj.	21	mut
298	Uninj.	14	mut
299	Uninj.	27	mut
300	Uninj.	11	mut
301	Uninj.	8	mut
302	Uninj.	15	mut
303	Uninj.	7	mut
304	Uninj.	26	mut
305	Uninj.	12	mut
306	Uninj.	25	mut
307	Uninj.	15	mut
308	Uninj.	13	mut
309	Uninj.	15	mut
310	Uninj.	10	mut
311	Uninj.	12	mut
312	Uninj.	13	mut
313	Uninj.	15	mut
314	Uninj.	18	mut
315	Uninj.	12	mut
316	Uninj.	17	mut
317	Uninj.	17	mut
318	Uninj.	10	mut
319	Uninj.	20	mut
320	Uninj.	18	mut
321	Uninj.	10	mut
322	Uninj.	15	mut
323	Uninj.	16	mut
324	Uninj.	20	mut
325	ret51 mRNA	29	mut
326	ret51 mRNA	25	mut
327	ret51 mRNA	23	mut
328	ret51 mRNA	33	mut
329	ret51 mRNA	33	mut
330	ret51 mRNA	33	mut
331	ret51 mRNA	9	mut
332	ret51 mRNA	5	mut
333	ret51 mRNA	33	mut
334	ret51 mRNA	12	mut
335	ret51 mRNA	18	mut
336	ret51 mRNA	6	mut
337	ret51 mRNA	23	mut
338	ret51 mRNA	15	mut
339	ret51 mRNA	20	mut
340	ret51 mRNA	6	mut
341	ret51 mRNA	11	mut
342	ret51 mRNA	10	mut
343	ret51 mRNA	20	mut
344	ret51 mRNA	11	mut
345	ret51 mRNA	9	mut
346	ret51 mRNA	19	mut
347	ret51 mRNA	18	mut
348	ret51 mRNA	14	mut
349	ret51 mRNA	12	mut
350	ret51 mRNA	12	mut
351	ret51 mRNA	21	mut
352	ret51 mRNA	26	mut
353	ret51 mRNA	17	mut
354	ret51 mRNA	14	mut
355	ret51 mRNA	24	mut
356	ret51 mRNA	15	mut
357	ret51 mRNA	10	mut
358	ret51 mRNA	16	mut
359	ret51 mRNA	33	mut
360	ret51 mRNA	10	mut
361	ret51 mRNA	15	mut
362	ret51 mRNA	15	mut
363	ret51 mRNA	17	mut
364	ret51 mRNA	33	mut
365	ret51 mRNA	11	mut
366	ret51 mRNA	33	mut
367	ret51 mRNA	18	mut
368	ret51 mRNA	19	mut
369	ret51 mRNA	22	mut
370	ret51 mRNA	33	mut
371	ret51 mRNA	17	mut
372	ret51 mRNA	12	mut
373	ret51 mRNA	26	mut
374	ret51 mRNA	28	mut
375	ret51 mRNA	15	mut
376	ret51 mRNA	24	mut
377	ret51 mRNA	11	mut
378	ret51 mRNA	27	mut
379	ret51 mRNA	17	mut
380	ret51 mRNA	10	mut
381	ret51 mRNA	8	mut
382	ret51 mRNA	8	mut
383	ret51 mRNA	33	mut
384	ret51 mRNA	15	mut
