# Supplementary material for: Retrograde Ret signaling controls sensory pioneer axon outgrowth
Source: eLife. 2019 Sep 2;8:e46092. doi: 10.7554/eLife.46092 (PMC6718271; doi:10.7554/eLife.46092)
Supplement: Figure 2—source data 1. — These data can be opened with Microsoft Excel or with open-source alternatives such as OpenOffice. [file elife-46092-fig2-data1.xlsx]

## Sheet: 2C  nerve volume
Fig 2C source data: distal pioneer nerve volume in embryos derived from mating of ret heterozygous mutant adults
"mut" indicates homozygous ret mutant, "sib" indicates other siblings from the same mating pair
Embryo	Nerve volume (um^3)	Genotype
1	1260	sib
2	1398	sib
3	1775.5	sib
4	1258	sib
5	1554.5	sib
6	1383.5	sib
7	1458	sib
8	1398.5	sib
9	1589	sib
10	1049.5	sib
11	1379.5	sib
12	1144	sib
13	1968	sib
14	1486	sib
15	1486	sib
16	1002	sib
17	1481	sib
18	1116	sib
19	1626	sib
20	1666	sib
21	2087	sib
22	1554	sib
23	1484	sib
24	1414	sib
25	1705	sib
26	1582	sib
27	1829	sib
28	1240	sib
29	2328	mut
30	991	mut
31	1547	mut
32	1235	mut
33	1028	mut
34	679.5	mut
35	1077	mut
36	996	mut
37	522	mut
38	980	mut
39	1431	mut
40	834	mut

## Sheet: 2D growth cone volume
Fig 2D source data: pioneer growth cone volume in embryos derived from mating of ret heterozygous mutant adults
"mut" indicates homozygous ret mutant, "sib" indicates other siblings from the same mating pair
Embryo	GC volume (um^3)	Genotype
1	291	sib
2	244	sib
3	605	sib
4	444	sib
5	119	sib
6	312	sib
7	296	sib
8	204	sib
9	461	sib
10	392	sib
11	163	sib
12	337	sib
13	416	sib
14	170	sib
15	415	sib
16	125	sib
17	126	sib
18	402	sib
19	183	sib
20	510	sib
21	134	sib
22	115	sib
23	366	sib
24	360	sib
25	373	sib
26	227	sib
27	156	sib
28	243	sib
29	263	sib
30	231	mut
31	374	mut
32	338	mut
33	221	mut
34	216	mut
35	186	mut
36	156	mut
37	205	mut
38	115	mut
39	58	mut
40	209	mut
41	203	mut
42	116	mut
43	133	mut
44	133	mut
45	301	mut
46	100	mut
47	150	mut
48	104	mut
49	97	mut
50	190	mut

## Sheet: 2E Pioneer filopodia #
Fig 2E source data: number of filopodia per pioneer growth cone in embryos derived from mating of ret heterozygous mutant adults
"mut" indicates homozygous ret mutant, "sib" indicates other siblings from the same mating pair
Embryo	Filopodia/GC	Genotype
1	4	sib
2	6	sib
3	14	sib
4	9	sib
5	11	sib
6	5	sib
7	8	sib
8	8	sib
9	7	sib
10	15	sib
11	6	sib
12	9	sib
13	7	sib
14	5	sib
15	12	sib
16	13	sib
17	17	sib
18	7	sib
19	11	sib
20	6	sib
21	7	sib
22	7	sib
23	15	sib
24	5	sib
25	19	sib
26	6	sib
27	9	sib
28	13	sib
29	12	sib
30	3	mut
31	3	mut
32	6	mut
33	3	mut
34	3	mut
35	3	mut
36	3	mut
37	9	mut
38	3	mut
39	9	mut
40	7	mut
41	6	mut
42	4	mut
43	6	mut
44	11	mut
45	8	mut
46	8	mut
47	7	mut
48	10	mut

## Sheet: 2F Pioneer filopodia length
Fig 2F source data: number of filopodia per pioneer growth cone in embryos derived from mating of ret heterozygous mutant adults
"mut" indicates homozygous ret mutant, "sib" indicates other siblings from the same mating pair
	Sib filopodia length (um)	Mut filopodia length (um)
	3.959	2.794
	2.805	1.571
	3.368	2.098
	2.77	6.582
	9.304	5.458
	2.291	8.205
	3.622	6.693
	1.374	15.818
	1.027	6.216
	1.947	3.938
	2.7	2.755
	1.847	5.524
	2.168	6.532
	1.112	4.422
	1.37	2.755
	1.461	2.354
	15.99	4.341
	4.482	4.967
	15.125	2.283
	5.062	3.988
	7.306	3.604
	5.169	4.865
	8.237	2.589
	2.075	5.048
	1.558	1.904
	4.226	1.473
	4.708	2.638
	3.722	6.374
	1.94	8.429
	2.19	4.909
	1.603	1.177
	4.88	1.394
	2.794	5.791
	5.448	1.269
	2.71	4.891
	4.544	1.584
	3.242	2.241
	9.044	3.68
	7.662	3.841
	3.176	5.663
	8.73	6.593
	4.974	5.384
	6.971	1.752
	7.428	3.097
	2.876	5.905
	4.998	4.39
	5.797	3.739
	8.922	1.703
	2.648	1.053
	10.775	3.563
	1.52	10.159
	2.004	3.032
	2.007	7.017
	5.556	9.874
	3.006	2.383
	1.939	1.46
	1.92	8.561
	3.056	5.125
	5.876	2.106
	5.841	1.239
	4.407	1.46
	4.212	3.405
	1.722	1.053
	2.336	2.065
	10.825	1.652
	1.445	3.192
	1.547	1.46
	1.553	2.692
	1.618	1.489
	1.027	6.71
	1.607	2.443
	2.572	2.106
	1.539	2.383
	1.811	3.612
	1.62	3.329
	2.297	2.92
	1.569	2.612
	1.985	8.197
	2.971	6.741
	11.446	2.512
	3.432	2.692
	3.056	9.344
	3.51
	2.71
	3.272
	3.653
	8.854
	3.477
	4.039
	3.301
	1.562
	7.208
	12.553
	4.693
	4.617
	3.612
	2.431
	1.87
	1.204
	3.516
	5.166
	6.467
	9.467
	4.708
	10.435
	6.741
	5.991
	13.399
	14.271
	7.375
	2.512
	6.535
	3.928
	6.32
	2.443
	5.821
	1.703
	1.847
	5.329
	6.999
	1.87
	2.876
	4.858
	5.486
	3.006
	3.329
	1.87
	4.757
	3.419
	2.354
	5.781
	12.345
	1.776
	6.458
	3.82
	3.192
	2.281
	4.057
	3.329
	2.649
	1.847
	4.753
	2.644
	7.372
	7.387
	5.68
	11.249
	7.357
	5.1
	2.281
	10.713
	6.254
	2.354
	6.256
	2.876
	2.978
	2.354
	4.091
	4.617
	2.354
	2.512
	3.93
	6.02
	3.525
	5.67
	5.639
	1.168
	4.259
	8.964
	1.46
	6.227
	8.71
	4.419
	5.765
	8.828
	1.959
	3.814
	4.831
	1.46
	3.564
	4.181
	1.306
	1.306
	1.703
	10.659
	13.671
	3.516
	9.306
	5.223
	19.417
	10.124
	3.307
	2.106
	9.588
	2.513
	11.626
	9.461
	1.168
	9.904
	6.141
	4.184
	1.776
	2.612
	2.106
	1.489
	1.46
	4.001
	1.776
	2.92
	2.065
	2.454
	3.745
	3.659
	2.495
	2.92
	2.766
	2.891
	1.703
	4.158
