# Supplementary material for: Retrograde Ret signaling controls sensory pioneer axon outgrowth
Source: eLife. 2019 Sep 2;8:e46092. doi: 10.7554/eLife.46092 (PMC6718271; doi:10.7554/eLife.46092)
Supplement: Figure 3—source data 1. — These data can be opened with Microsoft Excel or with open-source alternatives such as OpenOffice. [file elife-46092-fig3-data1.xlsx]

## Sheet: 3E  nerve volume
Fig 3E source data: distal pioneer nerve volume in embryos derived from mating of jip3 mutant adults
"mut" indicates homozygous jip3 mutant, "sib" indicates other siblings from the same mating pair
Embryo	Nerve volume (um^3)	Genotype
1	1449	sib
2	1459	sib
3	1727	sib
4	1337	sib
5	1405	sib
6	1075	sib
7	1236	sib
8	1220	sib
9	1387	sib
10	1020	sib
11	1163	sib
12	1279	sib
13	1108	sib
14	1630	sib
15	1185	sib
16	1035	sib
17	1326	jip3 mut
18	1348	jip3 mut
19	1166	jip3 mut
20	1250	jip3 mut
21	952	jip3 mut
22	1054	jip3 mut
23	1005	jip3 mut
24	1008	jip3 mut
25	1102	jip3 mut
26	1752	jip3 mut
27	879	jip3 mut
28	1121	jip3 mut
29	1082	jip3 mut
30	882	jip3 mut
31	992	jip3 mut

## Sheet: 3F growth cone volume
Fig 3F source data: distal pioneer nerve volume in embryos derived from mating of jip3 mutant adults
"mut" indicates homozygous jip3 mutant, "sib" indicates other siblings from the same mating pair
Embryo	GC volume (um^3)	Genotype
1	291	sib
2	244	sib
3	605	sib
4	444	sib
5	119	sib
6	312	sib
7	296	sib
8	204	sib
9	461	sib
10	392	sib
11	163	sib
12	337	sib
13	416	sib
14	170	sib
15	415	sib
16	125	sib
17	126	sib
18	402	sib
19	183	sib
20	510	sib
21	134	sib
22	115	sib
23	366	sib
24	360	sib
25	373	sib
26	227	sib
27	156	sib
28	243	sib
29	263	sib
30	231	mut
31	374	mut
32	338	mut
33	221	mut
34	216	mut
35	186	mut
36	156	mut
37	205	mut
38	115	mut
39	58	mut
40	209	mut
41	203	mut
42	116	mut
43	133	mut
44	133	mut
45	301	mut
46	100	mut
47	150	mut
48	104	mut
49	97	mut
50	190	mut

## Sheet: 3G Pioneer filopodia #
Fig 3G source data: number of filopodia per pioneer growth cone in embryos derived from mating of jip3 mutant adults
"mut" indicates homozygous jip3 mutant, "sib" indicates other siblings from the same mating pair
Embryo	Filopodia/GC	Genotype
1	10	sib
2	9	sib
3	8	sib
4	6	sib
5	13	sib
6	9	sib
7	10	sib
8	8	sib
9	10	sib
10	14	sib
11	16	sib
12	8	mut
13	9	mut
14	8	mut
15	9	mut
16	6	mut
17	10	mut
18	7	mut
19	9	mut
20	6	mut
21	6	mut
22	7	mut
23	7	mut

## Sheet: 3H Pioneer filopodia length
Fig 3H source data: number of filopodia per pioneer growth cone in embryos derived from mating of jip3 mutant adults
"mut" indicates homozygous jip3 mutant, "sib" indicates other siblings from the same mating pair
	Sib filopodia length (um)	Mut filopodia length (um)
	3.006	15.439
	6.516	6.451
	4.546	2.692
	2.891	9.012
	2.286	3.918
	0.923	4.964
	4.111	3.265
	3.66	3.528
	3.637	3.918
	10.445	2.821
	3.694	3.972
	2.221	2.065
	2.755	2.126
	3.741	1.87
	4.546	1.46
	3.516	1.46
	1.239	7.127
	2.221	4.967
	1.239	3.659
	7.911	2.512
	2.224	4.99
	2.106	11.092
	2.106	3.934
	1.306	15.159
	1.204	2.106
	1.053	2.221
	1.239	1.239
	9.075	11.896
	2.126	6.431
	11.141	2.281
	6.956	3.525
	3.528	4.603
	9.201	4.937
	12.783	12.417
	3.694	6.593
	4.55	1.239
	4.753	1.46
	4.264	1.752
	5.168	2.978
	3.212	1.306
	9.104	1.847
	7.589	1.053
	9.479	15.346
	6.56	2.106
	3.233	3.418
	1.752	3.405
	3.716	2.876
	5.482	7.108
	16.483	2.354
	2.065	3.504
	4.244	9.745
	3.739	7.808
	2.408	2.478
	0.923	4.075
	4.259	1.572
	4.152	3.329
	2.891	3.304
	4.764	3.329
	3.198	2.126
	3.659	3.637
	2.336	6.308
	1.959	1.87
	6.792	2.408
	7.014	1.204
	2.876	1.847
	2.513	2.443
	5.1	2.728
	6.26	1.652
	4.825	2.405
	2.281	1.572
	5.675	5.869
	2.383	3.516
	6.322	2.281
	4.15	4.918
	2.77	3.236
	2.692	2.126
	3.642	12.205
	2.257	2.224
	3.694	8.428
	2.602	8.289
	4.345	3.163
	2.127	7.39
	1.46	8.91
	9.349	1.776
	2.92	1.306
	6.876	1.204
	2.354	3.158
	4.895	3.694
	3.678	5.432
	1.87	3.158
	1.572	3.659
	2.106	2.065
	7.462	2.356
	2.958	5.579
	1.572	1.239
	2.106	1.976
	1.985
	3.745
	3.586
	2.612
	1.053
	3.796
	1.572
	1.87
	1.168
	2.065
	1.87
	1.87
	1.306
	1.46
	2.408
	1.239
	2.065

## Sheet: 3I Jip3-Ret mutant axon truncat
Fig. 3I source data: body segment location of nerve truncation from ret homozygous mutants with different jip3 mutant genotypes
	Segment truncation site	jip3 genotype	ret genotype
	17	-/-	-/-
	12	-/-	-/-
	14	-/-	-/-
	20	-/-	-/-
	16	-/-	-/-
	16	-/-	-/-
	6	-/-	-/-
	10	+/-	-/-
	20	+/-	-/-
	9	+/-	-/-
	22	+/-	-/-
	33	+/-	-/-
	21	+/-	-/-
	7	+/-	-/-
	27	+/-	-/-
	5	+/-	-/-
	28	+/-	-/-
	4	+/-	-/-
	24	+/+	-/-
	33	+/+	-/-
	19	+/+	-/-
	21	+/+	-/-
	29	+/+	-/-
	8	+/+	-/-
	9	+/+	-/-
	29	-/-	+/-
	18	-/-	+/-
	28	-/-	+/-
	29	-/-	+/-
	25	-/-	+/-
	26	-/-	+/-
	19	-/-	+/-
	18	-/-	+/-
	16	-/-	+/-
	22	-/-	+/-
	26	-/-	+/-
	25	-/-	+/-
	26	-/-	+/-
	22	-/-	+/-
	29	-/-	+/+
	19	-/-	+/+
	24	-/-	+/+
