# Supplementary material for: Retrograde Ret signaling controls sensory pioneer axon outgrowth
Source: eLife. 2019 Sep 2;8:e46092. doi: 10.7554/eLife.46092 (PMC6718271; doi:10.7554/eLife.46092)
Supplement: Figure 4—source data 1. — These data can be opened with Microsoft Excel or with open-source alternatives such as OpenOffice. [file elife-46092-fig4-data1.xlsx]

## Sheet: 4E  total Ret
Fig. 4E source data: mean fluorescence intensity of total Ret antibody staining in pioneer growth cones of jip3 homozygous mutants and siblings
Normalized mean fluorescence intensity for each embryo is obtained by averaging individual growth cone measurements and subtracting background fluorescence intensity
Embryo	Genotype	Growth cone	Mean GC intensity	Background intensity				Normalized mean fluorescence intensity
1	sib	1	11.5	7.39				Sibling	jip3 mutant
		2	6.86					1.07667	43.68
		3	7.04					-0.896667	39.79
		mean	8.46667					-0.513333	72.9
2	sib	4	2.3	2.38				-0.92	93.13
		5	1.48					-0.28	24
		6	0.67					4.64
		mean	1.48333					6.78333
3	sib	7	3.09	5.21				5.89667
		8	4.69
		9	6.31
		mean	4.69667
4	sib	10	1.13	2.52
		11	1.15
		12	1.82
		13	2.3
		mean	1.6
5	sib	14	1.51	2.81
		15	3.38
		16	2.7
		mean	2.53
6	sib	17	13.06	3.77
		18	4.15
		19	8.02
		mean	8.41
7	sib	20	13.57	4.93
		21	12.89
		22	8.68
		mean	11.7133
8	sib	23	7.99	6.65
		24	16.41
		25	13.24
		mean	12.5467
9	mut	1	50.84	24.76
		2	74.26
		3	80.22
		mean	68.44
10	mut	4	47.88	6.98
		5	49.47
		6	42.96
		mean	46.77
11	mut	7	100.87	15.33
		8	85.78
		9	78.04
		mean	88.23
12	mut	10	92.82	4.63
		11	102.7
		mean	97.76
13	mut	12	39.06	15.21
		13	35.77
		14	42.8
		mean	39.21

## Sheet: 4F phospho Ret
Fig. 4F source data: mean fluorescence intensity of p905Y phospho-Ret antibody staining in pioneer growth cones of jip3 homozygous mutants and siblings
Normalized mean fluorescence intensity for each embryo is obtained by averaging individual growth cone measurements and subtracting background fluorescence intensity
Embryo	Genotype	Growth cone	Mean GC intensity	Background intensity				Normalized mean fluorescence intensity
1	sib	1	25.95	13.86				Sibling	jip3 mutant
		2	21.85					8.23667	30.3933
		3	18.49					8.18	22.585
		mean	22.0967					11.26	19.9233
2	sib	5	23.37	16				2.67	9.27333
		6	26.89
		7	22.28
		mean	24.18
3	sib	11	29.57	13.39
		12	20.84
		13	23.54
		mean	24.65
4	sib	14	14.32	10.99
		15	15.86
		16	10.8
		mean	13.66
5	mut	17	43.51	21.22
		18	58.75
		19	52.58
			51.6133
6	mut	20	32.93	18.43
		21	45.04
		22	53.28
		23	32.81
			41.015
7	mut	24	43.66	23.87
		25	51.67
		26	36.05
			43.7933
8	mut	27	35.67	25.73
		28	34.99
		29	34.35
			35.0033

## Sheet: 4G jip3 construct rescue
4G: Ratio of embryos displaying truncated pLLG axons in jip3 mutants injected with different jip3 construct mRNA
	uninjected	jip3-EGFP injected	uninjected	jip3∆JNK injected	uninjected	jip3∆p150 injected
#truncated	4	0	6	0	14	10
#total	23	29	38	15	66	54
ratio	0.173913	0	0.157895	0	0.212121	0.185185
