# Supplementary material for: Retrograde Ret signaling controls sensory pioneer axon outgrowth
Source: eLife. 2019 Sep 2;8:e46092. doi: 10.7554/eLife.46092 (PMC6718271; doi:10.7554/eLife.46092)
Supplement: Figure 5—source data 1. — These data can be opened with Microsoft Excel or with open-source alternatives such as OpenOffice. [file elife-46092-fig5-data1.xlsx]

## Sheet: Fig. 5E, total ret
Nerve sever experiment wholemount immunostaining quantification
Total Ret staining, analyzing mean fluorescence intensity (FI) in jip3 mutants
Proximate nerve stump					Distal nerve stump
Nerve mean FI	Background mean FI	Mean FI-background	Genotype		Nerve mean FI	Background mean FI	Mean FI-background	Genotype
33.928	13.681	20.247	sib		58.956	21.947	37.009	sib
47.12	27.778	19.342	sib		61.769	35.134	26.635	sib
51.337	24.656	26.681	sib		55.996	28.562	27.434	sib
60.716	29.174	31.542	sib		86.444	43.499	42.945	sib
56.975	20.449	36.526	sib		61.158	22.023	39.135	sib
44.684	19.851	24.833	sib		69.677	29.081	40.596	sib
44.441	14.359	30.082	sib		46.156	11.532	34.624	sib
28.08	15.249	12.831	sib		51.934	39.062	12.872	sib
56.952	18.894	38.058	sib		50.251	16.431	33.82	sib
54.087	25.457	28.63	sib		51.66	18.416	33.244	sib
37.54	7.694	29.846	sib		55.037	20.727	34.31	sib
41.473	25.816	15.657	sib		46.73	25.637	21.093	sib
55.92	30.039	25.881	mut		57.609	18.625	38.984	mut
28.147	15.039	13.108	mut		63.768	41.658	22.11	mut
43.297	14.257	29.04	mut		55.878	25.532	30.346	mut
35.131	10.166	24.965	mut		39.251	11.649	27.602	mut
40.638	14.577	26.061	mut		64.441	53.421	11.02	mut
44.36	27.249	17.111	mut		21.106	13.225	7.881	mut
22.446	10.917	11.529	mut		62.083	13.473	48.61	mut
36.524	12.113	24.411	mut		26.653	18.777	7.876	mut
65.545	17.154	48.391	mut		70.78	46.596	24.184	mut
43.488	20.561	22.927	mut		23.259	11.993	11.266	mut
54.183	12.422	41.761	mut		67.718	12.476	55.242	mut
44.839	20.284	24.555	mut		45.875	18.719	27.156	mut
33.692	11.428	22.264	mut		56.274	31.139	25.135	mut
45.11	12.331	32.779	mut		63.536	38.979	24.557	mut

## Sheet: Fig. 5F, phospho-ret
Nerve sever experiment wholemount immunostaining quantification
Total Ret staining, analyzing mean fluorescence intensity (FI) in jip3 mutants
Proximate nerve stump					Distal nerve stump
Nerve mean FI	Background mean FI	Mean FI-background	Genotype		Nerve mean FI	Background mean FI	Mean FI-background	Genotype
38.973	34.662	4.311	sib		33.647	21.505	12.142	sib
31.934	27.703	4.231	sib		44.355	9.076	35.279	sib
21.896	18.083	3.813	sib		14.46	9.705	4.755	sib
18.123	9.185	8.938	sib		54.955	22.602	32.353	sib
38.989	31.239	7.75	sib		62.153	29.421	32.732	sib
37.696	32.15	5.546	sib		51.13	18.486	32.644	sib
39.998	35.526	4.472	sib		46.28	26.503	19.777	sib
28.291	26.49	1.801	sib		35.138	13.789	21.349	sib
35.549	23.968	11.581	sib		53.858	26.505	27.353	sib
45.555	30.534	15.021	sib		44.092	25.408	18.684	sib
57.939	41.237	16.702	sib		22.114	13.021	9.093	sib
42.157	34.433	7.724	mut		28.544	17.758	10.786	mut
50.177	56.67	-6.493	mut		32.553	14.081	18.472	mut
18.008	10.521	7.487	mut		17.225	15.528	1.697	mut
24.68	16.489	8.191	mut		36.511	18.581	17.93	mut
40.636	26.07	14.566	mut		35.66	24.52	11.14	mut
41.666	31.75	9.916	mut		34.959	26.121	8.838	mut
39.464	28.781	10.683	mut		37.603	23.644	13.959	mut
49.814	36.818	12.996	mut		68.124	53.113	15.011	mut
57.447	57.136	0.311	mut		55.653	36.598	19.055	mut
43.83	50.57	-6.74	mut		61.016	57.209	3.807	mut
39.885	20.92	18.965	mut		25.766	23.519	2.247	mut
41.618	23.562	18.056	mut		28.724	14.425	14.299	mut

## Sheet: Fig. 5K Ret51-mcherry
Figure 5K: RET51-mCherry particle trafficking in pLL pioneer axons of jip3 mutants
Images acquired over 150 seconds
genotype	# anterograde particles	# retrograde particles	axon imaging window length (um)	anterograde particles/100um*min	retrograde particles/100um*min
sib	13	20	111.77	4.65	7.1509
sib	10	17	58.8	7.17	12.908
sib	18	20	132.583	7.096	7.855
sib	10	16	47.94	8.344	13.35
sib	8	8	59.62	5.367	5.367
sib	9	8	54.03	6.663	5.922
sib	4	5	49.68	3.22	4.03
sib	8	6	64.44	5.87	4.41
sib	6	6	48.02	4.99	4.99
mut	6	13	79.6	3.015	4.522
mut	9	10	47.4	6.751	5.91
mut	9	9	36.64	9.825	7.64
mut	10	9	92.11	4.343	3.908
mut	6	7	61.27	3.917	4.57
mut	6	5	77	3.117	2.597
mut	5	4	45.13	4.43	3.55
mut	5	3	32.91	6.07	3.64
mut	8	6	38.5	8.31	6.23

## Sheet: Fig. 5L TrkB-mcherry
Figure 5L: TrkB-mCherry particle trafficking in pLL pioneer axons of jip3 mutants
Images acquired over 150 seconds
genotype	# anterograde particles	# retrograde particles	axon imaging window length (um)	anterograde particles/100um*min	retrograde particles/100um*min
sib	7	3	36.7937	7.61	3.26
sib	8	8	91.6905	3.49	3.49
sib	8	3	60.2637	5.31	1.98
sib	6	6	60.7595	3.95	3.95
sib	3	6	83.3333	1.44	2.8
sib	7	2	92.7152	3.02	0.86
sib	4	5	40.9207	3.91	4.89
sib	4	3	41.1311	3.89	2.91
sib	5	3	88.8889	2.25	1.35
sib	3	6	100	1.2	2.4
sib	4	5	52.9801	3.02	3.78
sib	6	7	58.3942	4.11	4.79
sib	7	6	86.4198	3.24	2.78
sib	5	5	54.3478	3.68	3.68
mut	4	6	41.1311	3.89	5.83
mut	5	4	118.343	1.69	1.35
mut	3	3	155.844	0.77	0.72
mut	8	4	47.1976	6.78	3.38
mut	5	4	47.8469	4.18	3.34
mut	3	4	42.5532	2.82	3.76
