# Supplementary material for: Retrograde Ret signaling controls sensory pioneer axon outgrowth
Source: eLife. 2019 Sep 2;8:e46092. doi: 10.7554/eLife.46092 (PMC6718271; doi:10.7554/eLife.46092)
Supplement: Figure 6—source data 1. — These data can be opened with Microsoft Excel or with open-source alternatives such as OpenOffice. [file elife-46092-fig6-data1.xlsx]

## Sheet: Anterograde particles
Fig 6B source data: particle counts of Jip3-mCherry/Ret51-EGFP axonal co-transport experiments
Anterograde particles
	Absolute particle counts				Normalized particle counts (particles/(100um*min))
Embryo	Jip3+	Ret51+	Jip3+ Ret51+	Imaging window (um)	Jip3+	Ret51+	Jip3+ Ret51+
1	2	6	0	47.7	1.67715	5.03145	0
2	0	6	0	70.8	0	3.38983	0
3	1	4	0	56.7	0.705467	2.82187	0
4	2	4	0	51	1.56863	3.13725	0
5	0	2	0	52.2	0	1.53257	0

## Sheet: Retrograde Particles
Fig 6B source data: particle counts of Jip3-mCherry/Ret51-EGFP axonal co-transport experiments
Retrograde particles
	Absolute particle counts				Normalized particle counts (particles/(100um*min))
Embryo	Jip3+	Ret51+	Jip3+ Ret51+	Imaging window (um)	Jip3+	Ret51+	Jip3+ Ret51+
1	3	6	3	47.7	2.51572	5.03145	2.51572
2	3	5	1	70.8	1.69492	2.82486	0.564972
3	3	6	3	56.7	2.82187	5.64374	1.41093
4	3	5	1	51	2.35294	5.4902	0.784314
5	5	4	2	52.2	3.83142	3.06513	1.53257
