# Supplementary material for: Retrograde Ret signaling controls sensory pioneer axon outgrowth
Source: eLife. 2019 Sep 2;8:e46092. doi: 10.7554/eLife.46092 (PMC6718271; doi:10.7554/eLife.46092)
Supplement: Figure 7—source data 1. [file elife-46092-fig7-data1.xlsx]

## Sheet: Fig 7C Myo10l1 FISH
Source Data for Figure 7C: myo10l1 fluorescence in situ hybridization probe normalized mean fluorescence intensity in pLL ganglion
							Background mean FI measurements
	Genotype	Ganglion mean fluorescence intensity	Background mean fluorescence intensity	Ganglion-Background			1	2	3
	sib	86	56.3333	29.6667			69	58	42
	sib	225	101	124			102	81	120
	sib	349	131.333	217.667			145	112	137
	sib	201	64	137			75	63	54
	sib	270	88.3333	181.667			91	90	84
	sib	170	67	103			90	61	50
	sib	222	94.3333	127.667			94	99	90
	sib	229	85	144			64	117	74
	sib	150	46	104			45	57	36
	sib	247	98.6667	148.333			89	111	96
	sib	353	139.667	213.333			188	174	57
	sib	356	131	225			127	144	122
	sib	331	58	273			73	59	42
	sib	407	163.667	243.333			175	187	129
	sib	331	92	239			119	78	79
	sib	436	166.667	269.333			156	153	191
	sib	370	92.3333	277.667			110	83	84
	sib	218	65.6667	152.333			60	74	63
	sib	247	79.6667	167.333			69	92	78
	sib	169	53.6667	115.333			55	64	42
	sib	265	63.6667	201.333			81	56	54
	sib	259	84	175			102	81	69
	sib	275	88.6667	186.333			64	55	147
	sib	183	77.6667	105.333			103	70	60
	sib	195	66.6667	128.333			91	55	54
	sib	209	67.6667	141.333			71	60	72
	sib	213	72	141			84	75	57
	sib	303	99.3333	203.667			68	132	98
	mut	188	77.3333	110.667			46	113	73
	mut	127	100	27			98	138	64
	mut	116	76	40			62	48	118
	mut	140	78.6667	61.3333			90	72	74
	mut	215	115	100			108	129	108
	mut	248	112	136			125	107	104
	mut	298	135.333	162.667			96	95	215
	mut	48	42	6			44	43	39
	mut	243	121.667	121.333			154	92	119
	mut	268	150.333	117.667			113	184	154
	mut	326	190	136			196	185	189
	mut	394	216.667	177.333			178	197	275
	mut	162	82	80			114	75	57

## Sheet: Fig 7F Myo10 immuno
Source Data for Figure 7F: Myo10 antibody immunostaining normalized mean fluorescence intensity in pioneer growth cones
Distal 50um of pLL nerve measured for mean fluorescence intensity (FI), then the average of mean FI 3 regions surrounding the nerve is subtracted from this value to get the normalized mean FI
						Background FI measurements
	genotype	pLL nerve FI	Background mean FI	Normalized pLL mean FI		1	2	3
	sib	191	101	90		134	74	95
	sib	128	93.3333	34.6667		94	93	93
	sib	220	151.667	68.3333		104	226	125
	sib	216	119.333	96.6667		116	137	105
	sib	110	81.6667	28.3333		72	86	87
	sib	111	94	17		92	90	100
	sib	204	110.333	93.6667		125	110	96
	sib	197	92.6667	104.333		93	88	97
	sib	170	88	82		98	88	78
	sib	208	159	49		103	148	226
	sib	268	157	111		157	165	149
	sib	181	103.667	77.3333		91	105	115
	sib	196	80.3333	115.667		69	85	87
	sib	173	107	66		95	117	109
	sib	272	149.333	122.667		171	138	139
	sib	125	81.3333	43.6667		81	87	76
	sib	335	79	256		77	79	81
	sib	190	107.667	82.3333		114	86	123
	sib	231	98.6667	132.333		95	105	96
	sib	129	69	60		68	67	72
	sib	206	124.333	81.6667		139	101	133
	sib	275	170.667	104.333		163	174	175
	sib	135	93.6667	41.3333		106	93	82
	sib	347	77	270		75	72	84
	sib	245	155.333	89.6667		158	120	188
	sib	186	106.667	79.3333		129	101	90
	sib	221	103.333	117.667		74	151	85
	sib	122	97	25		90	93	108
	sib	168	94.3333	73.6667		78	100	105
	sib	297	124.667	172.333		139	101	134
	sib	206	169	37		194	172	141
	sib	117	83.6667	33.3333		93	90	68
	sib	193	103.667	89.3333		77	100	134
	sib	185	128	57		125	140	119
	sib	170	95.6667	74.3333		94	103	90
	sib	135	85.6667	49.3333		70	104	83
	mut	118	136.333	-18.3333		179	100	130
	mut	254	163	91		173	177	139
	mut	221	135.333	85.6667		135	137	134
	mut	82	78	4		70	83	81
	mut	107	80	27		79	83	78
	mut	75	37.6667	37.3333		31	40	42

## Sheet: Fig 7H Myo10l1 CRISPR
Source data for Figure 7H: Myo10l1 CRISPR knockdown in ret mutant embryos
Treatment	Genotype	pLL nerve truncation body segment
Uninjected	Sib	33
Uninjected	Sib	33
Uninjected	Sib	33
Uninjected	Sib	33
Uninjected	Sib	33
Uninjected	Sib	33
Uninjected	Sib	33
Uninjected	Sib	33
Uninjected	Sib	33
Uninjected	Sib	33
Uninjected	Sib	33
Uninjected	Sib	33
Uninjected	Sib	33
Uninjected	Sib	33
Uninjected	Sib	33
Uninjected	Sib	33
Uninjected	Sib	33
Uninjected	Sib	33
Uninjected	Sib	33
Uninjected	Sib	33
Uninjected	Sib	33
Uninjected	Sib	33
Uninjected	Sib	33
Uninjected	Sib	33
Uninjected	Sib	33
Uninjected	Sib	33
Uninjected	Sib	33
Uninjected	Sib	33
Uninjected	Sib	33
Uninjected	Sib	33
Uninjected	Sib	33
Uninjected	Sib	33
Uninjected	Sib	33
Uninjected	Sib	33
Uninjected	Sib	33
Uninjected	Sib	33
Uninjected	Sib	33
Uninjected	Sib	33
Uninjected	Sib	33
Uninjected	Sib	33
Uninjected	Sib	33
Uninjected	Sib	33
Uninjected	Sib	33
Uninjected	Sib	33
Uninjected	Sib	33
Uninjected	Sib	33
Uninjected	Sib	33
Uninjected	Sib	33
Uninjected	Sib	33
Uninjected	Sib	33
Uninjected	Sib	33
Uninjected	Sib	33
Uninjected	Sib	33
Uninjected	Sib	33
Uninjected	Sib	33
Uninjected	Sib	33
Uninjected	Sib	33
Uninjected	Sib	33
Uninjected	Sib	33
Uninjected	Sib	33
Uninjected	Sib	33
Uninjected	Sib	33
Uninjected	Sib	33
Uninjected	Sib	33
Uninjected	Sib	33
Uninjected	Sib	33
Uninjected	Sib	33
Uninjected	Sib	33
Uninjected	Sib	33
Uninjected	Sib	33
Uninjected	Sib	33
Uninjected	Sib	33
Uninjected	Sib	33
Uninjected	Sib	33
Uninjected	Sib	33
Uninjected	Sib	33
Uninjected	Sib	33
Uninjected	Sib	33
Uninjected	Sib	33
Uninjected	Sib	28
Uninjected	Sib	25
Uninjected	Sib	33
Uninjected	Sib	33
Uninjected	Sib	33
Uninjected	Sib	33
Uninjected	Sib	33
Uninjected	Sib	33
Uninjected	Sib	33
Uninjected	Sib	33
Uninjected	Sib	33
Uninjected	Sib	33
Uninjected	Sib	33
Uninjected	Sib	33
Uninjected	Sib	33
Uninjected	Sib	33
Uninjected	Sib	33
Uninjected	Sib	33
Uninjected	Sib	33
Uninjected	Sib	33
Uninjected	Sib	33
Uninjected	Sib	33
Uninjected	Sib	33
Uninjected	Sib	33
Uninjected	Sib	33
Uninjected	Sib	33
Uninjected	Sib	33
Uninjected	Sib	33
Uninjected	Sib	33
Uninjected	Sib	33
Uninjected	Sib	33
Uninjected	Sib	33
Uninjected	Sib	33
Uninjected	Sib	33
Uninjected	Sib	33
Uninjected	Sib	33
Uninjected	Sib	33
Uninjected	Sib	33
Uninjected	Sib	33
Uninjected	Sib	33
Uninjected	Sib	33
Uninjected	Sib	33
Uninjected	Sib	33
Uninjected	Sib	33
Uninjected	Sib	33
Uninjected	Sib	33
Uninjected	Sib	33
Uninjected	Sib	33
Uninjected	Sib	33
Uninjected	Sib	33
Uninjected	Sib	33
Uninjected	Sib	33
Uninjected	Sib	33
Uninjected	Sib	33
Uninjected	Sib	33
Uninjected	Sib	33
Uninjected	Sib	33
Uninjected	Mut	14
Uninjected	Mut	23
Uninjected	Mut	16
Uninjected	Mut	18
Uninjected	Mut	23
Uninjected	Mut	31
Uninjected	Mut	20
Uninjected	Mut	22
Uninjected	Mut	24
Uninjected	Mut	20
Uninjected	Mut	23
Uninjected	Mut	24
Uninjected	Mut	6
Uninjected	Mut	7
Uninjected	Mut	13
Uninjected	Mut	8
Uninjected	Mut	28
Uninjected	Mut	18
Uninjected	Mut	8
Uninjected	Mut	14
Uninjected	Mut	12
Uninjected	Mut	10
Uninjected	Mut	10
Uninjected	Mut	11
Uninjected	Mut	26
Uninjected	Mut	6
Uninjected	Mut	16
Uninjected	Mut	19
Uninjected	Mut	21
Uninjected	Mut	23
Uninjected	Mut	23
Uninjected	Mut	11
Uninjected	Mut	19
Uninjected	Mut	5
Uninjected	Mut	16
Uninjected	Mut	23
CRISPR inj.	Sib	3
CRISPR inj.	Sib	15
CRISPR inj.	Sib	29
CRISPR inj.	Sib	33
CRISPR inj.	Sib	33
CRISPR inj.	Sib	33
CRISPR inj.	Sib	33
CRISPR inj.	Sib	6
CRISPR inj.	Sib	33
CRISPR inj.	Sib	3
CRISPR inj.	Sib	18
CRISPR inj.	Sib	31
CRISPR inj.	Sib	20
CRISPR inj.	Sib	26
CRISPR inj.	Sib	25
CRISPR inj.	Sib	9
CRISPR inj.	Sib	33
CRISPR inj.	Sib	33
CRISPR inj.	Sib	33
CRISPR inj.	Sib	21
CRISPR inj.	Sib	30
CRISPR inj.	Sib	29
CRISPR inj.	Sib	30
CRISPR inj.	Sib	33
CRISPR inj.	Sib	23
CRISPR inj.	Sib	28
CRISPR inj.	Sib	33
CRISPR inj.	Sib	27
CRISPR inj.	Sib	23
CRISPR inj.	Sib	30
CRISPR inj.	Sib	30
CRISPR inj.	Sib	25
CRISPR inj.	Sib	26
CRISPR inj.	Sib	32
CRISPR inj.	Sib	32
CRISPR inj.	Sib	33
CRISPR inj.	Sib	5
CRISPR inj.	Sib	6
CRISPR inj.	Sib	33
CRISPR inj.	Sib	33
CRISPR inj.	Sib	29
CRISPR inj.	Sib	4
CRISPR inj.	Sib	33
CRISPR inj.	Sib	11
CRISPR inj.	Sib	33
CRISPR inj.	Sib	2
CRISPR inj.	Sib	7
CRISPR inj.	Sib	33
CRISPR inj.	Sib	33
CRISPR inj.	Sib	33
CRISPR inj.	Sib	33
CRISPR inj.	Sib	6
CRISPR inj.	Sib	7
CRISPR inj.	Sib	29
CRISPR inj.	Sib	9
CRISPR inj.	Sib	33
CRISPR inj.	Sib	33
CRISPR inj.	Sib	33
CRISPR inj.	Sib	33
CRISPR inj.	Sib	33
CRISPR inj.	Sib	33
CRISPR inj.	Sib	33
CRISPR inj.	Sib	33
CRISPR inj.	Sib	33
CRISPR inj.	Sib	33
CRISPR inj.	Sib	33
CRISPR inj.	Sib	33
CRISPR inj.	Sib	33
CRISPR inj.	Sib	33
CRISPR inj.	Sib	33
CRISPR inj.	Sib	33
CRISPR inj.	Sib	33
CRISPR inj.	Sib	33
CRISPR inj.	Sib	33
CRISPR inj.	Sib	33
CRISPR inj.	Sib	33
CRISPR inj.	Sib	33
CRISPR inj.	Sib	33
CRISPR inj.	Sib	33
CRISPR inj.	Sib	33
CRISPR inj.	Sib	33
CRISPR inj.	Sib	33
CRISPR inj.	Sib	33
CRISPR inj.	Sib	33
CRISPR inj.	Sib	33
CRISPR inj.	Sib	33
CRISPR inj.	Sib	33
CRISPR inj.	Sib	33
CRISPR inj.	Sib	33
CRISPR inj.	Sib	33
CRISPR inj.	Sib	33
CRISPR inj.	Sib	33
CRISPR inj.	Sib	33
CRISPR inj.	Sib	33
CRISPR inj.	Sib	33
CRISPR inj.	Sib	33
CRISPR inj.	Sib	33
CRISPR inj.	Sib	33
CRISPR inj.	Sib	33
CRISPR inj.	Sib	33
CRISPR inj.	Sib	33
CRISPR inj.	Sib	33
CRISPR inj.	Sib	33
CRISPR inj.	Sib	33
CRISPR inj.	Sib	33
CRISPR inj.	Sib	33
CRISPR inj.	Sib	33
CRISPR inj.	Sib	33
CRISPR inj.	Sib	33
CRISPR inj.	Sib	33
CRISPR inj.	Sib	33
CRISPR inj.	Sib	33
CRISPR inj.	Mut	21
CRISPR inj.	Mut	17
CRISPR inj.	Mut	11
CRISPR inj.	Mut	18
CRISPR inj.	Mut	9
CRISPR inj.	Mut	18
CRISPR inj.	Mut	3
CRISPR inj.	Mut	1
CRISPR inj.	Mut	12
CRISPR inj.	Mut	14
CRISPR inj.	Mut	22
CRISPR inj.	Mut	28
CRISPR inj.	Mut	14
CRISPR inj.	Mut	24
CRISPR inj.	Mut	21
CRISPR inj.	Mut	24
CRISPR inj.	Mut	26
CRISPR inj.	Mut	7
CRISPR inj.	Mut	8
CRISPR inj.	Mut	26
CRISPR inj.	Mut	27
CRISPR inj.	Mut	18
CRISPR inj.	Mut	3
CRISPR inj.	Mut	12
CRISPR inj.	Mut	30
CRISPR inj.	Mut	30
CRISPR inj.	Mut	28
CRISPR inj.	Mut	7
CRISPR inj.	Mut	7
